# Supplementary material for: Evolutionary conservation of centriole rotational asymmetry in the human centrosome
Source: eLife. 2022 Mar 23;11:e72382. doi: 10.7554/eLife.72382 (PMC8983040; doi:10.7554/eLife.72382)
Supplement: Figure 7—figure supplement 1—source data 1. [file elife-72382-fig7-figsupp1-data1.zip]

Archive with 5 entries (4 files):
- Figure7-figure supplement1-source data file 1/
- Figure7-figure supplement1-source data file 1/Figure7-figure_supplement1-source-file.tiff
- __MACOSX/Figure7-figure supplement1-source data file 1/._Figure7-figure_supplement1-source-file.tiff
- Figure7-figure supplement1-source data file 1/Figure7-figure_supplement1-source-file.tif
- __MACOSX/Figure7-figure supplement1-source data file 1/._Figure7-figure_supplement1-source-file.tif
